# Supplementary material for: Anti-Fn14-Conjugated Prussian Blue Nanoparticles as a Targeted Photothermal Therapy Agent for Glioblastoma
Source: Nanomaterials (Basel). 2022 Aug 1;12(15):2645. doi: 10.3390/nano12152645 (PMC9370342; doi:10.3390/nano12152645)
Supplement: Supplementary file 1 [file nanomaterials-12-02645-s001.zip]

Archive with 1 entries (1 files):
- nanomaterials-1798645-supplementary.pdf
